# Supplementary material for: Variation in Microbiota and Chemical Components Within Pinus massoniana During Initial Wood Decay
Source: Microorganisms. 2025 Jul 25;13(8):1743. doi: 10.3390/microorganisms13081743 (PMC12388206; doi:10.3390/microorganisms13081743)
Supplement: Supplementary file 1 [file microorganisms-13-01743-s001.zip]

Archive with 1 entries (1 files):
- microorganisms-3723198-supplementary.pdf
